# Supplementary material for: An integrated co-expression network analysis reveals novel genetic biomarkers for immune cell infiltration in chronic kidney disease
Source: Front Immunol. 2023 Feb 17;14:1129524. doi: 10.3389/fimmu.2023.1129524 (PMC9981626; doi:10.3389/fimmu.2023.1129524)
Supplement: Supplementary file 3 [file Table_2.xlsx]

## Sheet: PBMC_diff
id	logFC	AveExpr	t	P.Value	adj.P.Val	B
NRCAM	-1.14998	0.896158	-5.78229	1.83395e-07	0.00154843	6.72831
GPRC5A	0.82051	1.6817	5.69194	2.63877e-07	0.00154843	6.40845
ZNF587	-0.583976	4.09379	-5.12552	2.46701e-06	0.00710333	4.44232
IQCA1	-0.923167	1.92747	-5.11879	2.53203e-06	0.00710333	4.41944
LRRN3	-1.30796	4.67977	-5.04518	3.36311e-06	0.00710333	4.1698
SLC4A10	-1.60924	2.92841	-5.02519	3.63156e-06	0.00710333	4.10226
POLR2K	0.821666	4.055	4.85536	6.93698e-06	0.0116303	3.53325
KIAA0907	-0.629895	4.52821	-4.70295	1.22986e-05	0.0172372	3.03014
SIRT5	-0.483681	3.52157	-4.67447	1.36751e-05	0.0172372	2.93697
MAN1C1	-0.660266	4.65439	-4.65526	1.46875e-05	0.0172372	2.87426
ST14	0.731455	3.51737	4.535	2.28935e-05	0.0224887	2.48469
COQ2	0.581761	4.51146	4.5338	2.29946e-05	0.0224887	2.48082
LSM1	0.784007	4.82028	4.45275	3.09157e-05	0.024641	2.22122
IMPAD1	0.823395	3.31208	4.44825	3.1426e-05	0.024641	2.20687
HDGFRP3	0.786187	2.08038	4.44765	3.14941e-05	0.024641	2.20497
TRIM66	-0.657791	4.10862	-4.41358	3.56376e-05	0.0261402	2.09663
CPT1A	0.564947	4.54948	4.31386	5.10318e-05	0.033366	1.7821
RFPL1	-1.07792	3.16766	-4.31308	5.11748e-05	0.033366	1.77965
MYBPH	-0.759105	2.0514	-4.27425	5.87887e-05	0.0348714	1.65824
KLF11	0.800339	5.62705	4.26613	6.0513e-05	0.0348714	1.63294
ZNF184	1.0384	3.50034	4.24228	6.58694e-05	0.0348714	1.55872
YKT6	0.773167	3.57387	4.23662	6.72063e-05	0.0348714	1.54115
ENGASE	-0.364458	5.91864	-4.22531	6.99556e-05	0.0348714	1.50607
SCN2B	0.588191	2.66755	4.21989	7.13116e-05	0.0348714	1.48928
DDX17	-0.689234	6.4666	-4.19086	7.90165e-05	0.0370935	1.39956
RUNX2	-0.488622	3.50279	-4.15469	8.97461e-05	0.0396958	1.28826
IARS	-0.413851	4.17833	-4.1423	9.37339e-05	0.0396958	1.25027
SLC7A6	-0.422179	4.40458	-4.13936	9.47072e-05	0.0396958	1.24124
BCL2A1	1.30716	6.41847	4.11963	0.000101479	0.0397437	1.1809
SETD5	-0.545317	4.99142	-4.11931	0.000101594	0.0397437	1.17991
