# Supplementary material for: An integrated co-expression network analysis reveals novel genetic biomarkers for immune cell infiltration in chronic kidney disease
Source: Front Immunol. 2023 Feb 17;14:1129524. doi: 10.3389/fimmu.2023.1129524 (PMC9981626; doi:10.3389/fimmu.2023.1129524)
Supplement: Supplementary file 4 [file Table_3.xlsx]

## Sheet: TISSUE_diff
id	logFC	AveExpr	t	P.Value	adj.P.Val	B
TCF21	-2.41678	8.49238	-6.64236	4.79903e-10	9.66232e-07	12.5216
HNRNPA0	-0.63021	7.68473	-6.2248	4.21894e-09	5.1007e-06	10.4756
HOXB8	-0.788101	4.24927	-6.07853	8.86868e-09	8.04168e-06	9.77716
CCNL2	-0.740674	6.71177	-5.95975	1.60938e-08	1.05291e-05	9.21734
OGN	-1.24946	3.83373	-5.86977	2.51596e-08	1.30363e-05	8.79783
UBE2H	0.521654	6.87722	5.72013	5.24251e-08	2.37682e-05	8.10905
REG3A	-0.563692	3.72835	-5.67236	6.61122e-08	2.66432e-05	7.89156
SCEL	0.892034	3.48133	5.63092	8.07716e-08	2.7225e-05	7.70384
MRPL44	0.629786	5.91584	5.54367	1.22777e-07	3.31161e-05	7.31154
ERO1L	0.763135	6.37668	5.54282	1.23278e-07	3.31161e-05	7.30772
LMO4	-0.67212	5.68312	-5.44389	1.97214e-07	4.74062e-05	6.86785
RAB11FIP1	0.592938	5.99051	5.31907	3.54075e-07	7.55429e-05	6.32048
RBM5	-0.649016	8.43648	-5.19449	6.29541e-07	0.000109954	5.78282
SERPINB1	0.716546	7.95852	5.07068	1.10562e-06	0.000182276	5.2573
TSR1	0.5462	5.77682	5.03458	1.30075e-06	0.000205123	5.10576
TGIF1	0.757444	6.28727	4.97029	1.73421e-06	0.000262083	4.83775
CISH	-0.737853	7.39342	-4.96011	1.81456e-06	0.000263257	4.79556
MEF2D	0.54259	5.53752	4.92175	2.15122e-06	0.00027866	4.63708
SULT1E1	-0.704426	3.56339	-4.89979	2.3705e-06	0.000292005	4.54672
OSBPL10	0.630359	6.67503	4.84366	3.03371e-06	0.000326512	4.3172
RAP2B	0.60984	5.95691	4.83222	3.18952e-06	0.000326512	4.27062
CYB5R4	0.651807	5.60694	4.80867	3.53467e-06	0.000326512	4.17508
CSAD	-0.590856	4.94922	-4.80441	3.6009e-06	0.000326512	4.15782
EHD3	-1.12491	8.8938	-4.79232	3.79538e-06	0.000335753	4.10892
TMEM127	0.540298	8.1861	4.7852	3.91462e-06	0.000338056	4.08017
OBSL1	-0.561441	7.37205	-4.67725	6.23369e-06	0.00046142	3.64807
CD59	0.574322	9.93661	4.61637	8.07808e-06	0.000542577	3.40763
HTATIP2	0.737067	7.25779	4.59568	8.81716e-06	0.000568838	3.32646
C9orf3	-0.581559	8.38729	-4.56659	9.96756e-06	0.000601215	3.21281
WDR4	0.599238	5.39297	4.56319	1.01114e-05	0.000601215	3.19953
NGRN	-0.609502	8.79879	-4.54109	1.10942e-05	0.000649013	3.1136
YWHAH	0.643766	7.33718	4.50735	1.27743e-05	0.000724861	2.98302
PNO1	0.552974	6.32717	4.48611	1.39556e-05	0.000753698	2.90116
VANGL1	0.601626	6.00562	4.47096	1.48612e-05	0.000753698	2.84298
RBM6	-0.594914	6.83303	-4.46103	1.5485e-05	0.000753698	2.80494
CDCP1	0.882325	4.61061	4.45919	1.56034e-05	0.000753698	2.7979
FGD6	0.58902	4.70686	4.44446	1.65835e-05	0.000759621	2.74155
TMOD3	0.581622	4.97731	4.35486	2.39446e-05	0.00100676	2.40209
SLC12A3	-1.26388	6.02561	-4.35277	2.4149e-05	0.00100676	2.39425
NMD3	0.535123	7.02705	4.33533	2.59227e-05	0.00105642	2.32881
CBLB	-0.635312	6.86892	-4.32678	2.68374e-05	0.00107134	2.2968
CORO1C	0.779222	7.49977	4.3231	2.72398e-05	0.0010739	2.28307
SYNGR2	0.541093	9.35008	4.30962	2.87663e-05	0.00109827	2.23275
MYLIP	-0.849326	7.64242	-4.29477	3.05441e-05	0.00112734	2.17743
NISCH	-0.54411	8.92813	-4.29293	3.07711e-05	0.00112734	2.1706
NKTR	-0.631393	5.96438	-4.26037	3.50727e-05	0.00125949	2.04995
CLIC5	-1.19496	8.78128	-4.24832	3.68062e-05	0.00129608	2.00548
PHLDA1	0.535196	6.16812	4.23609	3.865e-05	0.0013316	1.96044
C7	-1.62364	7.50238	-4.21968	4.12634e-05	0.00138576	1.90016
EXOC5	0.537829	4.91394	4.1794	4.84152e-05	0.001554	1.75298
GJA5	-0.706585	4.81523	-4.17489	4.92851e-05	0.00155815	1.73659
SKAP2	0.544555	6.60392	4.1729	4.96747e-05	0.00155815	1.72935
DACH1	-1.31253	6.50811	-4.16996	5.02543e-05	0.00155815	1.71867
KNG1	-1.64375	7.78463	-4.14468	5.55169e-05	0.00165983	1.62705
DPP6	-1.21727	7.39065	-4.14117	5.62888e-05	0.00165983	1.61435
TPK1	0.602006	6.68617	4.12764	5.93564e-05	0.00172229	1.56555
PCDH9	-0.99747	5.1639	-4.07503	7.28827e-05	0.00194372	1.3769
GSTA4	-0.579374	8.59439	-4.06121	7.68961e-05	0.00202157	1.32768
OGFRL1	0.593927	6.26276	4.03377	8.54973e-05	0.00218379	1.23035
PRELP	-0.694376	6.11905	-3.93604	0.000124217	0.00294468	0.887957
MEG3	-0.607353	5.25822	-3.92533	0.000129356	0.00304657	0.850849
TSC22D3	-0.758547	8.31327	-3.91713	0.000133422	0.00310397	0.822521
ECT2	0.766193	5.12528	3.90805	0.000138074	0.00314966	0.791155
TMCO3	0.535778	7.65564	3.89887	0.00014293	0.00322649	0.759537
HN1	0.647638	7.55478	3.89167	0.000146849	0.00327221	0.734793
MYLK	-0.723992	9.38128	-3.88601	0.000150009	0.00331757	0.715325
TAGLN	-0.994661	7.88147	-3.85646	0.000167548	0.00361723	0.614241
HMGCS2	-1.31518	6.29115	-3.84493	0.000174908	0.00375379	0.574961
MYL9	-0.84746	8.64413	-3.83653	0.000180468	0.00382783	0.546372
EVL	-0.560625	7.24114	-3.83374	0.00018235	0.00382891	0.536899
ASPN	-1.04777	5.12974	-3.83001	0.000184895	0.00383321	0.524243
BIRC3	1.0028	5.49743	3.82169	0.000190689	0.00392971	0.496065
GPC3	-0.970007	6.45551	-3.79548	0.000210104	0.00411917	0.407571
APBB1IP	0.744225	5.13766	3.74755	0.000250546	0.00463638	0.247053
PID1	-0.616503	4.59804	-3.73939	0.000258121	0.00468102	0.219914
TGFBR3	-0.863532	8.7258	-3.6969	0.000301234	0.00522763	0.0792778
ALS2CL	-0.592584	7.65207	-3.69003	0.000308811	0.0052833	0.0566722
ANXA6	-0.56768	7.29011	-3.6815	0.000318473	0.00538172	0.0286471
RAB11FIP3	-0.697555	7.75538	-3.67675	0.000323983	0.0054218	0.013047
NES	-0.879027	9.13219	-3.67363	0.000327649	0.0054218	0.00281233
DCBLD2	0.82828	6.20568	3.66718	0.000335339	0.00547872	-0.0182814
SUCLG1	-0.65691	9.81946	-3.6626	0.000340908	0.00549544	-0.0332566
WISP1	-0.558273	4.66521	-3.64499	0.000363157	0.00570204	-0.0907158
FAM46A	-0.523157	6.56852	-3.63979	0.000369981	0.00575931	-0.107629
FST	-0.677444	5.04832	-3.6251	0.000389922	0.00595726	-0.15531
CCNB1	0.819854	5.48298	3.61823	0.000399596	0.00595726	-0.177564
CKAP2	0.590769	5.80999	3.59433	0.000435022	0.00628616	-0.254657
ITGA8	-0.747855	6.12683	-3.58779	0.000445227	0.00638277	-0.275692
TMEM132A	0.640972	6.21216	3.57959	0.000458333	0.00649365	-0.302004
TGFB2	0.543923	4.63736	3.54739	0.000513404	0.00689672	-0.40485
CSNK1E	0.542914	6.57685	3.54333	0.000520774	0.00696991	-0.417762
TKT	0.58184	7.93142	3.54217	0.000522892	0.00697253	-0.421439
ARNTL2	0.589515	4.25604	3.5112	0.000582705	0.00755171	-0.519494
LAMA3	0.729521	5.33963	3.45348	0.000711688	0.00880987	-0.700267
CLK4	-0.524923	6.45017	-3.44813	0.000724907	0.00894298	-0.716887
SORBS2	-0.560762	6.51107	-3.43524	0.000757734	0.00920164	-0.756872
BHLHE41	0.74582	5.84927	3.43492	0.000758558	0.00920164	-0.757853
KCNJ10	-0.594111	4.58764	-3.43108	0.000768608	0.00926807	-0.769733
PLA2R1	-0.674684	6.748	-3.42912	0.000773776	0.009293	-0.775781
COL1A2	-1.219	7.17116	-3.42257	0.000791339	0.00944141	-0.796033
DCN	-0.87723	10.341	-3.37375	0.000934324	0.0104916	-0.945762
CTSS	0.754788	6.04367	3.36452	0.000963943	0.0107246	-0.973867
ACTG2	-0.718933	4.96718	-3.35707	0.000988475	0.0109639	-0.996491
TNFAIP8	0.572952	7.22923	3.35028	0.00101136	0.0111495	-1.01709
GALNT7	0.591814	6.49931	3.32719	0.00109292	0.0117977	-1.08686
EMCN	-1.20684	9.0513	-3.30982	0.00115828	0.0122839	-1.13906
AQP2	-0.901004	7.49163	-3.30223	0.00118796	0.0124325	-1.1618
TBX3	-0.750174	6.01262	-3.2996	0.00119841	0.0124657	-1.16966
NFE2L3	0.677898	6.40008	3.27227	0.00131217	0.013257	-1.25108
MYH11	-0.790293	5.73764	-3.19235	0.00170531	0.0159823	-1.48585
COL4A5	-0.623025	6.82526	-3.18353	0.00175485	0.016362	-1.51145
S100A10	0.609095	10.6223	3.17064	0.00182959	0.0169284	-1.54874
HAO2	-1.25008	7.69632	-3.16088	0.00188821	0.0172074	-1.57691
DDX58	0.560457	5.84879	3.10238	0.00227727	0.0198073	-1.74404
ASPA	-0.953067	7.09163	-3.08817	0.00238239	0.0201891	-1.78424
MICAL2	0.530143	6.63939	3.08722	0.00238957	0.0202027	-1.78691
MAFB	-0.797014	10.0463	-3.07415	0.00249043	0.0207174	-1.82371
TPM2	-0.643353	6.54458	-3.07264	0.00250235	0.0207277	-1.82796
NEBL	-0.539947	6.83163	-3.05119	0.00267731	0.0217726	-1.88806
PDE9A	-0.597928	5.59825	-3.04877	0.0026977	0.0218762	-1.8948
COL4A4	-0.672881	6.71679	-3.0257	0.00289983	0.0229643	-1.95898
BANK1	0.562378	5.57567	3.02423	0.00291316	0.0230196	-1.96305
ERBB4	-0.61249	5.46818	-3.00784	0.00306572	0.0239914	-2.00835
BDH2	-0.565446	9.13401	-3.00514	0.00309152	0.0240621	-2.01578
OAS3	0.577154	6.14727	2.99388	0.00320145	0.0245489	-2.04676
GCLM	0.543904	6.62968	2.97116	0.00343419	0.025738	-2.10894
EXOC3	-0.520204	6.9241	-2.97046	0.00344166	0.025738	-2.11086
DUSP1	-0.581393	7.38082	-2.95648	0.00359274	0.0262191	-2.14889
SLC22A8	-1.1999	6.53721	-2.95319	0.00362927	0.0262218	-2.15784
HKDC1	0.522977	4.8351	2.93482	0.00383906	0.0270507	-2.20753
MECOM	-0.604126	6.34438	-2.92202	0.00399169	0.0276823	-2.24197
KCNJ15	-0.748044	8.40642	-2.88918	0.00440934	0.0296641	-2.32979
RBP1	-0.527255	6.37878	-2.88864	0.00441649	0.0296641	-2.33122
FGF9	-0.928631	7.29576	-2.86364	0.00476139	0.0308598	-2.39747
HPSE	0.59568	4.70059	2.86187	0.00478671	0.0308598	-2.40214
GPRC5B	-0.522728	7.36155	-2.86103	0.00479872	0.0308598	-2.40435
SYT17	-0.61346	5.13434	-2.82813	0.00529349	0.0330716	-2.49066
PTPRB	-0.637576	6.7681	-2.82777	0.00529922	0.0330716	-2.49161
SNCA	-0.540028	6.86726	-2.82613	0.00532501	0.0330716	-2.49587
C14orf132	-0.613248	6.94966	-2.80998	0.00558591	0.0341079	-2.53788
PPP1R16B	-0.670958	6.76304	-2.79445	0.00584778	0.035291	-2.57808
PRODH2	-1.23569	8.66789	-2.70826	0.00751473	0.0422572	-2.79749
