# Supplementary material for: An integrated co-expression network analysis reveals novel genetic biomarkers for immune cell infiltration in chronic kidney disease
Source: Front Immunol. 2023 Feb 17;14:1129524. doi: 10.3389/fimmu.2023.1129524 (PMC9981626; doi:10.3389/fimmu.2023.1129524)
Supplement: Supplementary file 6 [file Table_5.xlsx]

## Sheet: hubGenes_MMlightgreen
CDCP1
CLIC5
CORO1C
DACH1
DENND2D
DPP6
GSTA4
MAFB
MAPK10
MYLIP
NEBL
NES
PDLIM2
PFKP
PLA2R1
TCF21
TGFBR3
TGIF1
